# Supplementary material for: Generate vector graphics of fine-grained pattern based on the Xception edge detection
Source: PLoS One. 2025 Jun 11;20(6):e0318930. doi: 10.1371/journal.pone.0318930 (PMC12157116; doi:10.1371/journal.pone.0318930)
Supplement: S1 File — (ZIP) [file pone.0318930.s001.zip]

Archive with 44 entries (29 files):
- XED/
- XED/checkpoints/
- XED/checkpoints/BIPED/
- XED/checkpoints/BIPED/16/
- XED/checkpoints/BIPED/16/16_model.pth
- XED/checkpoints/BRIND/
- XED/checkpoints/BRIND/11/
- XED/checkpoints/BRIND/11/11_model.pth
- XED/checkpoints/MDBD/
- XED/checkpoints/MDBD/5/
- XED/checkpoints/MDBD/5/5_model.pth
- XED/ctedge/
- XED/ctedge/ct.py
- XED/data/
- XED/data/178.jpg
- XED/data/fjb1.png
- XED/data/result1.png
- XED/dataset.py
- XED/loss2.py
- XED/main.py
- XED/modelB3.py
- XED/modelB4.py
- XED/modelB5.py
- XED/pre/
- XED/pre/denoising.py
- XED/pre/fjbjz.py
- XED/pre/Untitled.m
- XED/pre/yuzhi.py
- XED/pre/zsy.py
- XED/result/
- XED/traditional_algorithm/
- XED/traditional_algorithm/calculate_fom_from_images.m
- XED/traditional_algorithm/candm.m
- XED/traditional_algorithm/fz.m
- XED/traditional_algorithm/pew.m
- XED/traditional_algorithm/r2.m
- XED/traditional_algorithm/robe.m
- XED/traditional_algorithm/sob.m
- XED/traditional_algorithm/sob2.m
- XED/utils/
- XED/utils/img_processing.py
- XED/utils/__pycache__/
- XED/utils/__pycache__/img_processing.cpython-310.pyc
- XED/utils/__pycache__/img_processing.cpython-38.pyc
