# Supplementary material for: Generate vector graphics of fine-grained pattern based on the Xception edge detection
Source: PLoS One. 2025 Jun 11;20(6):e0318930. doi: 10.1371/journal.pone.0318930 (PMC12157116; doi:10.1371/journal.pone.0318930)
Supplement: S1 File — (ZIP) [file pone.0318930.s001.zip › XED/ctedge/ct.py]

import cv2
import numpy as np
import matplotlib.pyplot as plt


grayImage = cv2.imread('D:\\pycharm\\XED\\data\\11.jpg', cv2.IMREAD_GRAYSCALE)


gaussianBlur = cv2.GaussianBlur(grayImage, (3, 3), 0)


ret, binary = cv2.threshold(gaussianBlur, 68, 255, 0)

# Roberts
kernelx = np.array([[-1, 0], [0, 1]], dtype=int)
kernely = np.array([[0, -1], [1, 0]], dtype=int)
x = cv2.filter2D(binary, cv2.CV_16S, kernelx)
y = cv2.filter2D(binary, cv2.CV_16S, kernely)
absX = cv2.convertScaleAbs(x)
absY = cv2.convertScaleAbs(y)
Roberts = cv2.addWeighted(absX, 0.5, absY, 0.5, 0)

# Prewitt
kernelx = np.array([[1, 1, 1], [0, 0, 0], [-1, -1, -1]], dtype=int)
kernely = np.array([[-1, 0, 1], [-1, 0, 1], [-1, 0, 1]], dtype=int)
x = cv2.filter2D(binary, cv2.CV_16S, kernelx)
y = cv2.filter2D(binary, cv2.CV_16S, kernely)
absX = cv2.convertScaleAbs(x)
absY = cv2.convertScaleAbs(y)
Prewitt = cv2.addWeighted(absX, 0.5, absY, 0.5, 0)

# Sobel
x = cv2.Sobel(binary, cv2.CV_16S, 1, 0, ksize=7)
y = cv2.Sobel(binary, cv2.CV_16S, 0, 1, ksize=7)
absX = cv2.convertScaleAbs(x)
absY = cv2.convertScaleAbs(y)
Sobel = cv2.addWeighted(absX, 0.5, absY, 0.5, 0)

# Laplacian
dst = cv2.Laplacian(binary, cv2.CV_16S, ksize=3)
Laplacian = cv2.convertScaleAbs(dst)


plt.rcParams['font.sans-serif'] = ['SimHei']


plt.figure(figsize=(12, 5))
plt.subplot(231), plt.imshow(grayImage), plt.title('原始图像'), plt.axis('off')  # 坐标轴关闭
plt.subplot(232), plt.imshow(binary, cmap=plt.cm.gray), plt.title('二值图'), plt.axis('off')
plt.subplot(233), plt.imshow(Roberts, cmap=plt.cm.gray), plt.title('Roberts算子'), plt.axis('off')
plt.subplot(234), plt.imshow(Prewitt, cmap=plt.cm.gray), plt.title('Prewitt算子'), plt.axis('off')
plt.subplot(235), plt.imshow(Sobel, cmap=plt.cm.gray), plt.title('Sobel算子'), plt.axis('off')
plt.subplot(236), plt.imshow(Laplacian, cmap=plt.cm.gray), plt.title('Laplacian算子'), plt.axis('off')

plt.show()
