# Supplementary material for: Generate vector graphics of fine-grained pattern based on the Xception edge detection
Source: PLoS One. 2025 Jun 11;20(6):e0318930. doi: 10.1371/journal.pone.0318930 (PMC12157116; doi:10.1371/journal.pone.0318930)
Supplement: S1 File — (ZIP) [file pone.0318930.s001.zip › XED/loss2.py]

import torch
import torch.nn.functional as F


def bdcn_loss2(inputs, targets, l_weight=1.1):
    # bdcn loss modified in DexiNed

    targets = targets.long()
    mask = targets.float()
    num_positive = torch.sum((mask > 0.0).float()).float() # >0.1
    num_negative = torch.sum((mask <= 0.0).float()).float() # <= 0.1

    mask[mask > 0.] = 1.0 * num_negative / (num_positive + num_negative) #0.1
    mask[mask <= 0.] = 1.1 * num_positive / (num_positive + num_negative)  # before mask[mask <= 0.1]
    inputs= torch.sigmoid(inputs)
    cost = torch.nn.BCELoss(mask, reduction='none')(inputs, targets.float())
    cost = torch.sum(cost.float().mean((1, 2, 3))) # before sum
    return l_weight*cost

# ------------ cats losses ----------

def bdrloss(prediction, label, radius,device='cpu'):
    '''
    The boundary tracing loss that handles the confusing pixels.
    '''

    filt = torch.ones(1, 1, 2*radius+1, 2*radius+1)
    filt.requires_grad = False
    filt = filt.to(device)

    bdr_pred = prediction * label
    pred_bdr_sum = label * F.conv2d(bdr_pred, filt, bias=None, stride=1, padding=radius)


    texture_mask = F.conv2d(label.float(), filt, bias=None, stride=1, padding=radius)
    mask = (texture_mask != 0).float()
    mask[label == 1] = 0
    pred_texture_sum = F.conv2d(prediction * (1-label) * mask, filt, bias=None, stride=1, padding=radius)

    softmax_map = torch.clamp(pred_bdr_sum / (pred_texture_sum + pred_bdr_sum + 1e-10), 1e-10, 1 - 1e-10)
    cost = -label * torch.log(softmax_map)
    cost[label == 0] = 0

    return torch.sum(cost.float().mean((1, 2, 3)))


def textureloss(prediction, label, mask_radius, device='cpu'):
    '''
    The texture suppression loss that smooths the texture regions.
    '''
    filt1 = torch.ones(1, 1, 3, 3)
    filt1.requires_grad = False
    filt1 = filt1.to(device)
    filt2 = torch.ones(1, 1, 2*mask_radius+1, 2*mask_radius+1)
    filt2.requires_grad = False
    filt2 = filt2.to(device)

    pred_sums = F.conv2d(prediction.float(), filt1, bias=None, stride=1, padding=1)
    label_sums = F.conv2d(label.float(), filt2, bias=None, stride=1, padding=mask_radius)

    mask = 1 - torch.gt(label_sums, 0).float()

    loss = -torch.log(torch.clamp(1-pred_sums/9, 1e-10, 1-1e-10))
    loss[mask == 0] = 0

    return torch.sum(loss.float().mean((1, 2, 3)))


def cats_loss(prediction, label, l_weight=[0.,0.], device='cpu'):
    # tracingLoss

    tex_factor,bdr_factor = l_weight
    balanced_w = 1.1
    label = label.float()
    prediction = prediction.float()
    with torch.no_grad():
        mask = label.clone()

        num_positive = torch.sum((mask == 1).float()).float()
        num_negative = torch.sum((mask == 0).float()).float()
        beta = num_negative / (num_positive + num_negative)
        mask[mask == 1] = beta
        mask[mask == 0] = balanced_w * (1 - beta)
        mask[mask == 2] = 0
    prediction = torch.sigmoid(prediction)

    cost = torch.nn.functional.binary_cross_entropy(
        prediction.float(), label.float(), weight=mask, reduction='none')
    cost = torch.sum(cost.float().mean((1, 2, 3)))  # by me
    label_w = (label != 0).float()
    textcost = textureloss(prediction.float(), label_w.float(), mask_radius=4, device=device)
    bdrcost = bdrloss(prediction.float(), label_w.float(), radius=4, device=device)

    return cost + bdr_factor * bdrcost + tex_factor * textcost
