# Supplementary material for: Generate vector graphics of fine-grained pattern based on the Xception edge detection
Source: PLoS One. 2025 Jun 11;20(6):e0318930. doi: 10.1371/journal.pone.0318930 (PMC12157116; doi:10.1371/journal.pone.0318930)
Supplement: S1 File — (ZIP) [file pone.0318930.s001.zip › XED/main.py]

from __future__ import print_function

import argparse
import os
import time, platform

import cv2
import numpy as np
import torch
import torch.optim as optim
from torch.utils.data import DataLoader
from thop import profile

from dataset import DATASET_NAMES, BipedDataset, TestDataset, dataset_info
# from loss import *
from loss2 import *
# from modelB6 import XED
# from modelB5 import XED
from modelB4 import XED
# from modelB3 import XED
# from modelB2 import XED
# from model6 import XED
from utils.img_processing import (image_normalization, save_image_batch_to_disk,
                   visualize_result, count_parameters)


IS_LINUX = True if platform.system()=="Linux" else False
def train_one_epoch(epoch, dataloader, model, criterions, optimizer, device,
                    log_interval_vis, tb_writer, args=None):

    imgs_res_folder = os.path.join(args.output_dir, 'current_res')
    os.makedirs(imgs_res_folder,exist_ok=True)

    if isinstance(criterions, list):
        criterion1, criterion2 = criterions
    else:
        criterion1 = criterions

    # Put model in training mode
    model.train()

    l_weight0 = [0.7,0.7,1.1,0.7,1.3] # for bdcn loss2-B4
    # l_weight0 = [0.7, 0.7, 1.1, 1.1, 0.3, 0.3, 1.3] # for bdcn loss2-B6

    l_weight = [[0.05, 2.], [0.05, 2.], [0.05, 2.],
                [0.1, 1.], [0.1, 1.], [0.1, 1.],
                [0.01, 4.]]  # for cats loss
    loss_avg =[]
    for batch_id, sample_batched in enumerate(dataloader):
        images = sample_batched['images'].to(device)  # BxCxHxW
        labels = sample_batched['labels'].to(device)  # BxHxW
        preds_list = model(images)

        # loss = sum([criterion2(preds, labels,l_w) for preds, l_w in zip(preds_list[:-1],l_weight0)]) # bdcn_loss2
        loss = sum([criterion1(preds, labels, l_w, device) for preds, l_w in zip(preds_list, l_weight)])  # cats_loss

        optimizer.zero_grad()
        loss.backward()
        optimizer.step()
        loss_avg.append(loss.item())
        if epoch==0 and (batch_id==100 and tb_writer is not None):
            tmp_loss = np.array(loss_avg).mean()
            tb_writer.add_scalar('loss', tmp_loss,epoch)

        if batch_id % 10 == 0:
            print(time.ctime(), 'Epoch: {0} Sample {1}/{2} Loss: {3}'
                  .format(epoch, batch_id, len(dataloader), format(loss.item(),'.4f')))
        if batch_id % log_interval_vis == 0:
            res_data = []

            img = images.cpu().numpy()
            res_data.append(img[2])

            ed_gt = labels.cpu().numpy()
            res_data.append(ed_gt[2])

            # tmp_pred = tmp_preds[2,...]
            for i in range(len(preds_list)):
                tmp = preds_list[i]
                tmp = tmp[2]
                # print(tmp.shape)
                tmp = torch.sigmoid(tmp).unsqueeze(dim=0)
                tmp = tmp.cpu().detach().numpy()
                res_data.append(tmp)

            vis_imgs = visualize_result(res_data, arg=args)
            del tmp, res_data

            vis_imgs = cv2.resize(vis_imgs,
                                  (int(vis_imgs.shape[1]*0.8), int(vis_imgs.shape[0]*0.8)))
            img_test = 'Epoch: {0} Sample {1}/{2} Loss: {3}' \
                .format(epoch, batch_id, len(dataloader), loss.item())

            BLACK = (0, 0, 255)
            font = cv2.FONT_HERSHEY_SIMPLEX
            font_size = 1.1
            font_color = BLACK
            font_thickness = 2
            x, y = 30, 30
            vis_imgs = cv2.putText(vis_imgs,
                                   img_test,
                                   (x, y),
                                   font, font_size, font_color, font_thickness, cv2.LINE_AA)
            cv2.imwrite(os.path.join(imgs_res_folder, 'results.png'), vis_imgs)
    loss_avg = np.array(loss_avg).mean()
    return loss_avg

def validate_one_epoch(epoch, dataloader, model, device, output_dir, arg=None):
    # XXX This is not really validation, but testing

    # Put model in eval mode
    model.eval()

    with torch.no_grad():
        for _, sample_batched in enumerate(dataloader):
            images = sample_batched['images'].to(device)
            # labels = sample_batched['labels'].to(device)
            file_names = sample_batched['file_names']
            image_shape = sample_batched['image_shape']
            preds = model(images)
            # print('pred shape', preds[0].shape)
            save_image_batch_to_disk(preds[-1],
                                     output_dir,
                                     file_names,img_shape=image_shape,
                                     arg=arg)


def test(checkpoint_path, dataloader, model, device, output_dir, args):
    if not os.path.isfile(checkpoint_path):
        raise FileNotFoundError(
            f"Checkpoint filte note found: {checkpoint_path}")
    print(f"Restoring weights from: {checkpoint_path}")
    model.load_state_dict(torch.load(checkpoint_path,
                                     map_location=device))

    model.eval()

    with torch.no_grad():
        total_duration = []
        for batch_id, sample_batched in enumerate(dataloader):
            images = sample_batched['images'].to(device)
            if not args.test_data == "CLASSIC":
                labels = sample_batched['labels'].to(device)
            file_names = sample_batched['file_names']
            image_shape = sample_batched['image_shape']

            print(f"{file_names}: {images.shape}")
            # if batch_id==0:
            #     mac,param = profile(model,inputs=(images,))
            #     end = time.perf_counter()
            #     if device.type == 'cuda':
            #         torch.cuda.synchronize()
            #     preds = model(images)
            #     if device.type == 'cuda':
            #         torch.cuda.synchronize()
            # else:
            end = time.perf_counter()
            if device.type == 'cuda':
                torch.cuda.synchronize()
            preds = model(images)
            if device.type == 'cuda':
                torch.cuda.synchronize()
            tmp_duration = time.perf_counter() - end
            total_duration.append(tmp_duration)
            save_image_batch_to_disk(preds,
                                     output_dir,
                                     file_names,
                                     image_shape,
                                     arg=args)
            torch.cuda.empty_cache()
    total_duration = np.sum(np.array(total_duration))
    print("******** Testing finished in", args.test_data, "dataset. *****")
    print("FPS: %f.4" % (len(dataloader)/total_duration))
    # print("Time spend in the Dataset: %f.4" % total_duration.sum(), "seconds")

def testPich(checkpoint_path, dataloader, model, device, output_dir, args):
    # a test model plus the interganged channels
    if not os.path.isfile(checkpoint_path):
        raise FileNotFoundError(
            f"Checkpoint filte note found: {checkpoint_path}")
    print(f"Restoring weights from: {checkpoint_path}")
    model.load_state_dict(torch.load(checkpoint_path,
                                     map_location=device))

    model.eval()

    with torch.no_grad():
        total_duration = []
        for batch_id, sample_batched in enumerate(dataloader):
            images = sample_batched['images'].to(device)
            if not args.test_data == "CLASSIC":
                labels = sample_batched['labels'].to(device)
            file_names = sample_batched['file_names']
            image_shape = sample_batched['image_shape']
            print(f"input tensor shape: {images.shape}")
            start_time = time.time()
            images2 = images[:, [1, 0, 2], :, :]  #GBR
            # images2 = images[:, [2, 1, 0], :, :] # RGB
            preds = model(images)
            preds2 = model(images2)
            tmp_duration = time.time() - start_time
            total_duration.append(tmp_duration)
            save_image_batch_to_disk([preds,preds2],
                                     output_dir,
                                     file_names,
                                     image_shape,
                                     arg=args, is_inchannel=True)
            torch.cuda.empty_cache()

    total_duration = np.array(total_duration)
    print("******** Testing finished in", args.test_data, "dataset. *****")
    print("Average time per image: %f.4" % total_duration.mean(), "seconds")
    print("Time spend in the Dataset: %f.4" % total_duration.sum(), "seconds")


def parse_args():
    """Parse command line arguments."""
    parser = argparse.ArgumentParser(description='XED trainer.')
    parser.add_argument('--choose_test_data',
                        type=int,
                        default=-1,
                        help='Choose a dataset for testing: 0 - 8')
    # ----------- test -------0--


    TEST_DATA = DATASET_NAMES[parser.parse_args().choose_test_data] # max 8
    test_inf = dataset_info(TEST_DATA, is_linux=IS_LINUX)
    test_dir = test_inf['data_dir']
    is_testing =True

    # Training settings
    # BIPED-B2=1, BIPDE-B3=2, just for evaluation, using XED trained with 2 or 3 bloacks
    TRAIN_DATA = DATASET_NAMES[6] # BIPED=0, BRIND=6, MDBD=10
    train_inf = dataset_info(TRAIN_DATA, is_linux=IS_LINUX)
    train_dir = train_inf['data_dir']

    # Data parameters
    parser.add_argument('--input_dir',
                        type=str,
                        default=train_dir,
                        help='the path to the directory with the input data.')
    parser.add_argument('--input_val_dir',
                        type=str,
                        default=test_inf['data_dir'],
                        help='the path to the directory with the input data for validation.')
    parser.add_argument('--output_dir',
                        type=str,
                        default='checkpoints',
                        help='the path to output the results.')
    parser.add_argument('--train_data',
                        type=str,
                        choices=DATASET_NAMES,
                        default=TRAIN_DATA,
                        help='Name of the dataset.')# TRAIN_DATA,BIPED-B3
    parser.add_argument('--test_data',
                        type=str,
                        choices=DATASET_NAMES,
                        default=TEST_DATA,
                        help='Name of the dataset.')
    parser.add_argument('--test_list',
                        type=str,
                        default=test_inf['test_list'],
                        help='Dataset sample indices list.')
    parser.add_argument('--train_list',
                        type=str,
                        default=train_inf['train_list'],
                        help='Dataset sample indices list.')
    parser.add_argument('--is_testing',type=bool,
                        default=is_testing,
                        help='Script in testing mode.')
    parser.add_argument('--double_img',
                        type=bool,
                        default=False,
                        help='True: use same 2 imgs changing channels')  # Just for test
    parser.add_argument('--resume',
                        type=bool,
                        default=False,
                        help='use previous trained data')  # Just for test
    parser.add_argument('--checkpoint_data',
                        type=str,
                        default='16/16_model.pth',# 37 for biped 60 MDBD
                        help='Checkpoint path.')
    parser.add_argument('--test_img_width',
                        type=int,
                        default=test_inf['img_width'],
                        help='Image width for testing.')
    parser.add_argument('--test_img_height',
                        type=int,
                        default=test_inf['img_height'],
                        help='Image height for testing.')
    parser.add_argument('--res_dir',
                        type=str,
                        default='result',
                        help='Result directory')
    parser.add_argument('--log_interval_vis',
                        type=int,
                        default=100,
                        help='The NO B to wait before printing test predictions. 200')

    parser.add_argument('--epochs',
                        type=int,
                        default=25,
                        metavar='N',
                        help='Number of training epochs (default: 25).')
    parser.add_argument('--lr', default=5e-5, type=float,
                        help='Initial learning rate. =5e-5')
    parser.add_argument('--lrs', default=[25e-4,5e-4,1e-5], type=float,
                        help='LR for set epochs')
    parser.add_argument('--wd', type=float, default=0., metavar='WD',
                        help='weight decay (Good 5e-6)')
    parser.add_argument('--adjust_lr', default=[6,12,18], type=int,
                        help='Learning rate step size.')  # [6,9,19]
    parser.add_argument('--version_notes',
                        default='XED-BIPED: B4 Exp 67L3 xavier init normal+ init normal CatsLoss2 Cofusion',
                        type=str,
                        help='version notes')
    parser.add_argument('--batch_size',
                        type=int,
                        default=8,
                        metavar='B',
                        help='the mini-batch size (default: 8)')
    parser.add_argument('--workers',
                        default=8,
                        type=int,
                        help='The number of workers for the dataloaders.')
    parser.add_argument('--tensorboard',type=bool,
                        default=True,
                        help='Use Tensorboard for logging.'),
    parser.add_argument('--img_width',
                        type=int,
                        default=352,
                        help='Image width for training.') # BIPED 352 BSDS 352/320 MDBD 480
    parser.add_argument('--img_height',
                        type=int,
                        default=352,
                        help='Image height for training.') # BIPED 480 BSDS 352/320
    parser.add_argument('--channel_swap',
                        default=[2, 1, 0],
                        type=int)
    parser.add_argument('--resume_chpt',
                        default='result/resume/',
                        type=str,
                        help='resume training')
    parser.add_argument('--crop_img',
                        default=True,
                        type=bool,
                        help='If true crop training images, else resize images to match image width and height.')
    parser.add_argument('--mean_pixel_values',
                        default=[103.939,116.779,123.68,137.86],
                        type=float)  # [103.939,116.779,123.68,137.86] [104.00699, 116.66877, 122.67892]
    # BRIND mean = [104.007, 116.669, 122.679, 137.86]
    # BIPED mean_bgr processed [160.913,160.275,162.239,137.86]
    args = parser.parse_args()
    return args


def main(args):
    """Main function."""

    print(f"Number of GPU's available: {torch.cuda.device_count()}")
    print(f"Pytorch version: {torch.__version__}")

    # Tensorboard summary writer

    tb_writer = None
    training_dir = os.path.join(args.output_dir,args.train_data)
    os.makedirs(training_dir,exist_ok=True)
    # checkpoint_path = os.path.join(args.output_dir, args.train_data,args.checkpoint_data)
    checkpoint_path = r'D:\pycharm\XED\checkpoints\BIPED\16\16_model.pth'
    # checkpoint_path = r'D:\pycharm\XED\checkpoints\BRIND\11\11_model.pth'
    # checkpoint_path = r'D:\pycharm\XED\checkpoints\MDBD\5\5_model.pth'

    if args.tensorboard and not args.is_testing:
        # from tensorboardX import SummaryWriter  # previous torch version
        from torch.utils.tensorboard import SummaryWriter # for torch 1.4 or greather
        tb_writer = SummaryWriter(log_dir=training_dir)
        # saving training settings
        training_notes =['XED, Xavier Normal Init, LR= ' + str(args.lr) + ' WD= '
                          + str(args.wd) + ' image size = ' + str(args.img_width)
                          + ' adjust LR=' + str(args.adjust_lr) +' LRs= '
                          + str(args.lrs)+' Loss Function= CAST-loss2.py '
                          + str(time.asctime())+args.version_notes]
        info_txt = open(os.path.join(training_dir, 'training_settings.txt'), 'w')
        info_txt.write(str(training_notes))
        info_txt.close()

    # Get computing device
    device = torch.device('cpu' if torch.cuda.device_count() == 0
                          else 'cuda')

    # Instantiate model and move it to the computing device
    model = XED().to(device)
    # model = nn.DataParallel(model)
    ini_epoch =0
    if not args.is_testing:
        if args.resume:
            checkpoint_path2= os.path.join(args.output_dir, 'BIPED-54-B4',args.checkpoint_data)
            ini_epoch=8
            model.load_state_dict(torch.load(checkpoint_path2,
                                         map_location=device))
        dataset_train = BipedDataset(args.input_dir,
                                     img_width=args.img_width,
                                     img_height=args.img_height,
                                     mean_bgr=args.mean_pixel_values[0:3] if len(
                                         args.mean_pixel_values) == 4 else args.mean_pixel_values,
                                     train_mode='train',
                                     arg=args
                                     )
        dataloader_train = DataLoader(dataset_train,
                                      batch_size=args.batch_size,
                                      shuffle=True,
                                      num_workers=args.workers)

    dataset_val = TestDataset(args.input_val_dir,
                              test_data=args.test_data,
                              img_width=args.test_img_width,
                              img_height=args.test_img_height,
                              mean_bgr=args.mean_pixel_values[0:3] if len(
                                  args.mean_pixel_values) == 4 else args.mean_pixel_values,
                              test_list=args.test_list, arg=args
                              )
    dataloader_val = DataLoader(dataset_val,
                                batch_size=1,
                                shuffle=False,
                                num_workers=args.workers)
    # Testing
    if args.is_testing:

        output_dir = os.path.join(args.res_dir, args.train_data+"2"+ args.test_data)
        print(f"output_dir: {output_dir}")
        if args.double_img:
            # run twice the same image changing the image's channels
            testPich(checkpoint_path, dataloader_val, model, device, output_dir, args)
        else:
            test(checkpoint_path, dataloader_val, model, device, output_dir, args)

        # Count parameters:
        num_param = count_parameters(model)
        print('-------------------------------------------------------')
        print('parameters:')
        print(num_param)
        print('-------------------------------------------------------')
        return

    criterion1 = cats_loss #bdcn_loss2
    criterion2 = bdcn_loss2#cats_loss#f1_accuracy2
    criterion = [criterion1,criterion2]
    optimizer = optim.Adam(model.parameters(),
                           lr=args.lr,
                           weight_decay=args.wd)

    # Count parameters:
    num_param = count_parameters(model)
    print('-------------------------------------------------------')
    print('XED parameters:')
    print(num_param)
    print('-------------------------------------------------------')

    # Main training loop
    seed=1021
    adjust_lr = args.adjust_lr
    k=0
    set_lr = args.lrs#[25e-4, 5e-6]
    for epoch in range(ini_epoch,args.epochs):
        if epoch%7==0:

            seed = seed+1000
            np.random.seed(seed)
            torch.manual_seed(seed)
            torch.cuda.manual_seed(seed)
            print("------ Random seed applied-------------")
        # adjust learning rate
        if adjust_lr is not None:
            if epoch in adjust_lr:
                lr2 = set_lr[k]
                for param_group in optimizer.param_groups:
                    param_group['lr'] = lr2
                k+=1
        # Create output directories

        output_dir_epoch = os.path.join(args.output_dir,args.train_data, str(epoch))
        img_test_dir = os.path.join(output_dir_epoch, args.test_data + '_res')
        os.makedirs(output_dir_epoch,exist_ok=True)
        os.makedirs(img_test_dir,exist_ok=True)

        avg_loss =train_one_epoch(epoch,dataloader_train,
                        model, criterion,
                        optimizer,
                        device,
                        args.log_interval_vis,
                        tb_writer=tb_writer,
                        args=args)
        validate_one_epoch(epoch,
                           dataloader_val,
                           model,
                           device,
                           img_test_dir,
                           arg=args)

        # Save model after end of every epoch
        torch.save(model.module.state_dict() if hasattr(model, "module") else model.state_dict(),
                   os.path.join(output_dir_epoch, '{0}_model.pth'.format(epoch)))
        if tb_writer is not None:
            tb_writer.add_scalar('loss',
                                 avg_loss,
                                 epoch+1)
        print('Last learning rate> ', optimizer.param_groups[0]['lr'])

    num_param = count_parameters(model)
    print('-------------------------------------------------------')
    print('XED parameters:')
    print(num_param)
    print('-------------------------------------------------------')

if __name__ == '__main__':
    args = parse_args()
    main(args)
