# Supplementary material for: Generate vector graphics of fine-grained pattern based on the Xception edge detection
Source: PLoS One. 2025 Jun 11;20(6):e0318930. doi: 10.1371/journal.pone.0318930 (PMC12157116; doi:10.1371/journal.pone.0318930)
Supplement: S1 File — (ZIP) [file pone.0318930.s001.zip › XED/pre/denoising.py]

import cv2 as cv
import numpy as np


# 将彩色图片转换为灰度图片并添加椒盐噪声
def AddNoise(path, probility):
    image = cv.imread(path, 0)  # 直接以灰度图片读取
    cv.imwrite('D:\pycharm\XED\data\y.png', image)  # 保存灰度的图片
    height, width = image.shape[:2]
    for i in range(height):
        for j in range(width):
            if np.random.random(1) < probility:
                if np.random.random(1) < 0.5:
                    image[i, j] = 0
                else:
                    image[i, j] = 255
    # cv.imwrite('graynoise.jpg', image)  # 保存椒盐噪声的图片
    return image


def auto_deal(src, i, j, Smin, Smax):
    filter_size = Smin  # 将窗口尺寸先设定为最小窗口
    kernelSize = filter_size
    win = src[i - kernelSize:i + kernelSize + 1, j - kernelSize:j + kernelSize + 1]  # 窗口矩阵
    Zmin = np.min(win)
    Zmax = np.max(win)
    Zmed = np.median(win)
    Zxy = src[i, j]  # i j处的像素值

    if (Zmed > Zmin) and (Zmed < Zmax):  # A层次
        if (Zxy > Zmin) and (Zxy < Zmax):  # 转到B层次
            return Zxy
        else:
            return Zmed
    else:
        filter_size = filter_size + 1  # 增大窗口尺寸再进行判断
        if filter_size <= Smax:
            return auto_deal(src, i, j, filter_size, Smax)
        else:  # 窗口尺寸过大返回中值
            return Zmed


def auto_med_filter(img, Smin, Smax):
    borderSize = Smax

    src = cv.copyMakeBorder(img, borderSize, borderSize, borderSize, borderSize, cv.BORDER_REFLECT)
    # 寻找图像上的每一个像素点
    for m in range(borderSize, src.shape[0] - borderSize):
        for n in range(borderSize, src.shape[1] - borderSize):
            src[m, n] = auto_deal(src, m, n, Smin, Smax)

    img1 = src[borderSize:borderSize + img.shape[0], borderSize:borderSize + img.shape[1]]
    return img1


if __name__ == '__main__':
    img = AddNoise('D:\pycharm\XED\data\im1.png', 0)
    img_auto_filter = auto_med_filter(img, 2, 7)
    # cv.imshow('img1_auto_filter.jpg', img_auto_filter)
