# Supplementary material for: Generate vector graphics of fine-grained pattern based on the Xception edge detection
Source: PLoS One. 2025 Jun 11;20(6):e0318930. doi: 10.1371/journal.pone.0318930 (PMC12157116; doi:10.1371/journal.pone.0318930)
Supplement: S1 File — (ZIP) [file pone.0318930.s001.zip › XED/traditional_algorithm/calculate_fom_from_images.m]

function pfom = calculate_fom_from_images(detected_img_path, ground_truth_img_path)
    % 读取图像
    detected_img = imread(detected_img_path);  % 读取边缘检测图
    ground_truth_img = imread(ground_truth_img_path);  % 读取彩色真实图

    % 将彩色真实图像转换为灰度图像
    ground_truth_gray = rgb2gray(ground_truth_img);

    % 使用 Otsu 方法自动计算阈值，将灰度图转换为二值图像
    threshold = graythresh(ground_truth_gray);
    ground_truth_binary = imbinarize(ground_truth_gray, threshold);

    % 检查检测图像是否为彩色，如果是彩色图像，也将其转为二值图
    if size(detected_img, 3) == 3
        detected_gray = rgb2gray(detected_img);
        detected_binary = imbinarize(detected_gray);
    else
        % 如果是灰度或二值图像，直接二值化
        detected_binary = imbinarize(detected_img);
    end

    % 计算 Pratt Figure of Merit (PFoM)
    pfom = calculate_fom(detected_binary, ground_truth_binary);

    % 输出 PFoM 值
    disp(['Pratt Figure of Merit (PFoM): ', num2str(pfom)]);

    % 显示检测结果与真实结果
    figure;
    subplot(1, 2, 1); imshow(detected_binary); title('Detected Binary Edges');
    subplot(1, 2, 2); imshow(ground_truth_binary); title('Ground Truth Binary Edges');
end

function pfom = calculate_fom(detected_edges, ideal_edges, alpha)
    % Pratt Figure of Merit (PFoM) calculation
    % detected_edges: binary image of detected edges
    % ideal_edges: binary image of ground truth (ideal) edges
    % alpha: a constant that controls the penalty (default is 1/9)

    if nargin < 3
        alpha = 1/9;  % Default value for alpha if not provided
    end

    % Find the coordinates of the detected and ideal edges
    [det_y, det_x] = find(detected_edges);
    [ideal_y, ideal_x] = find(ideal_edges);

    % Number of detected and ideal edge points
    N_D = numel(det_x);
    N_I = numel(ideal_x);

    % Initialize Pratt FoM score
    pfom = 0;

    % For each detected edge point, find the distance to the closest ideal edge point
    for i = 1:N_D
        % Calculate distances from the detected point to all ideal points
        distances = sqrt((ideal_x - det_x(i)).^2 + (ideal_y - det_y(i)).^2);
        
        % Find the minimum distance
        d_i = min(distances);
        
        % Update the Pratt FoM score
        pfom = pfom + 1 / (1 + alpha * d_i^2);
    end

    % Normalize the Pratt FoM by the maximum number of points (N_D or N_I)
    pfom = pfom / max(N_D, N_I);
end

% 示例调用代码：
% 请将 'untitled1.png' 和 'ground_truth.png' 替换为你的实际文件路径
