# Supplementary material for: Generate vector graphics of fine-grained pattern based on the Xception edge detection
Source: PLoS One. 2025 Jun 11;20(6):e0318930. doi: 10.1371/journal.pone.0318930 (PMC12157116; doi:10.1371/journal.pone.0318930)
Supplement: S1 File — (ZIP) [file pone.0318930.s001.zip › XED/traditional_algorithm/candm.m]

 clc;
 close all;
 I=rgb2gray(imread('22.jpg'));     
 Img=double(I);  
 sz=size(I); 
 
%%  第一步、Gaussian卷积平滑滤波
 alf=3;  
 n=7; 
 n0=floor((n+1)/2);
 for i=1:n    %%Gaussian卷积核计算
     for j=1:n  
        h(i,j)=exp(-((i-n0)^2+(j-n0)^2)/(2*alf))/(2*pi*alf);  
    end  
 end  
 Img_n=uint8(conv2(Img,h,'same'));  % 通过创建的高斯卷积核进行高斯滤波，并转换为8为整型数据
 
%subplot(221);imshow(I);title('Gray Image');  
 subplot(221); imshow(Img_n); title('Gaussian Filter Result'); 
 
M = zeros(sz(1),sz(2));
theta = zeros(sz(1),sz(2));
canny1 = zeros(sz(1),sz(2));%非极大值抑制
canny2 = zeros(sz(1),sz(2));%双阈值检测和连接

Img_n=double(Img_n);    
 for i=2:(sz(1)-2)  
     for j=2:(sz(2)-2)  
 %%     第二步 计算x 和 Y 方向的幅度和方向梯度
         Sx=Img_n(i-1,j-1)+2*Img_n(i,j-1)+Img_n(i+1,j-1)-Img_n(i-1,j+1)-2*Img_n(i,j+1)-Img_n(i+1,j+1);  
         Sy=Img_n(i+1,j-1)+2*Img_n(i+1,j)+Img_n(i+1,j+1)-Img_n(i-1,j-1)-2*Img_n(i-1,j)-Img_n(i-1,j+1);  
         M(i,j)=sqrt(Sx^2+Sy^2);  %记录幅度值
         theta(i,j)= atan(Sx/Sy);%记录方位角，反应梯度方向，与梯度垂直的方向即为边缘方向
       
 %%     第三步，分四个方向进行比较，非极大值抑制
          dirc = theta(i,j);
         if abs(dirc) <= pi / 8
            if (M(i,j) > M(i-1,j-1) )&&( M(i,j)> M(i+1,j+1) )
                canny1(i, j) = M(i, j);
            end
        elseif abs(dirc) >= 3 * pi / 8
            if (M(i,j) > M(i-1,j-1) )&&( M(i,j)> M(i+1,j+1) )
                canny1(i, j) = M(i, j);
            end
        elseif dirc > pi / 8 && dirc < 3 * pi / 8
            if ( M(i,j) > M(i-1,j-1) )&&( M(i,j)> M(i+1,j+1) )
                canny1(i, j) = M(i, j);
            end
        elseif dirc > - 3 * pi / 8 && dirc < - pi / 8
            if (M(i,j) > M(i-1,j-1) )&&( M(i,j)> M(i+1,j+1) )
                canny1(i, j) = M(i, j);
            end
         end
     end  
 end  
 
 %% 第四步，双阈值监测和边缘连接 
 lowTh  = 0.2 *max(max(canny1));%高阈值
 higtTh = 0.4 *max(max(canny1));%低阈值
for i = 2 : sz(1)
    for j = 2 : sz(2)
        if canny1(i,j) >lowTh && canny1(i,j) < higtTh
            canny2(i,j) = canny1(i,j);
        end
    end
end

r1 = 255 - M;
r2 = 255 - canny1;
r3 = 255 - canny2;
subplot(222);imshow(uint8(r1)); 
%title('Canny Amplitude values'); 
subplot(223);imshow(uint8(r2)); 
%title('Nonmaximum inhibition:Canny1 Edge detection results'); 
subplot(224);imshow(uint8(r3)); 
%title('Double threshold monitoring:Canny2 Edge detection results'); 
