# Supplementary material for: Generate vector graphics of fine-grained pattern based on the Xception edge detection
Source: PLoS One. 2025 Jun 11;20(6):e0318930. doi: 10.1371/journal.pone.0318930 (PMC12157116; doi:10.1371/journal.pone.0318930)
Supplement: S1 File — (ZIP) [file pone.0318930.s001.zip › XED/traditional_algorithm/pew.m]

clc;
image = imread("22.jpg");
image_matrix = image(:,:,1);
image_matrix = double(image_matrix);
[height,width,channels]=size(image);

convPrewittOne=[-1,-1,-1;0,0,0;1,1,1];
convPrewittTwo=[1,0,-1;1,0,-1;1,0,-1];

%调用滤波卷积函数
maskHeight = 3;
maskWidth = 3;

%卷积操作
con_matrix_one = Conv(image_matrix,width,height,maskWidth,maskHeight,convPrewittOne);
con_matrix_two = Conv(image_matrix,width,height,maskWidth,maskHeight,convPrewittTwo);

%求两个卷积操作的最大值
for i=1:height
  for j=1:width
     if(con_matrix_two(i,j)>con_matrix_one(i,j))
         con_matrix_one(i,j)=con_matrix_two(i,j);
     end
  end
end

%显示图像
image_out = uint8(con_matrix_one);
subplot(131);imshow(image);title("原图");
subplot(132);imshow(image_out);title("prewitt边缘检测");

I_gray = image_out;
I_reverse = 255 - I_gray;
subplot(133);imshow(I_reverse);
