# Supplementary material for: Generate vector graphics of fine-grained pattern based on the Xception edge detection
Source: PLoS One. 2025 Jun 11;20(6):e0318930. doi: 10.1371/journal.pone.0318930 (PMC12157116; doi:10.1371/journal.pone.0318930)
Supplement: S1 File — (ZIP) [file pone.0318930.s001.zip › XED/traditional_algorithm/r2.m]

%%使用梯度算子实现边缘检测
%%使用matlab自带的函数进行边缘检测
clear all;
I = imread('5.jpg'); %导入图像
I = rgb2gray(I);
subplot(221);imshow(I); title('none');%显示原图
G = edge(I, 'roberts');%应用罗伯特算子对像进行边缘检测，并进行二值化
subplot(222);imshow(G);title('roberts');

%%另有博客主给出的MATLAB实现五种边缘检测，Matlab图像二值化，hen有参考意义
%%自己编码，先卷积检测边缘（使用roberts算子），再将图像二值化
myF = I;

%卷积操作，先补零
myF(:, size(I, 2) + 1) = 0;
myF(size(I, 1) + 1, :) = 0;
%进行卷积检测边缘
P = ones(size(I, 1) + 1, size(I, 2) + 1);
for i = 1:size(I, 1)
    for j = 1:size(I, 2)
        P(i, j) = P(i, j) + abs(myF(i + 1, j + 1) -myF(i, j)) + abs(myF(i +1, j) - myF(i, j + 1));
    end
end
P = P(1:size(I, 1), 1:size(I, 2));
subplot(223);imshow(P, []); title('梯度图像');
 
%二值化操作
%先统计0到255灰度级对应的像素个数  
L = zeros(1, 256);  
for i = 1:size(P, 1)  
    for j = 1:size(P, 2)  
       for k = 0:255  
            if P(i, j) == k  
                L(k+1) = L(k+1) + 1;  
           end  
        end  
    end  
end  
%绘制I的灰度直方图  
%figure, bar(0:255, L);  
%axis([0,255,0,1650]);%设置坐标轴x和y的范围——x从0到255，y从0到1650
%%取谷底的灰度级45为二值化阈值
for i = 1:size(P, 1)  
    for j = 1:size(P, 2)  
        if P(i, j) <= 45  
            P(i, j) = 0;
        else
            P(i, j) = 1;
        end
    end  
end  
subplot(224); imshow(P, []);%输出二值化图像
