# Supplementary material for: Generate vector graphics of fine-grained pattern based on the Xception edge detection
Source: PLoS One. 2025 Jun 11;20(6):e0318930. doi: 10.1371/journal.pone.0318930 (PMC12157116; doi:10.1371/journal.pone.0318930)
Supplement: S1 File — (ZIP) [file pone.0318930.s001.zip › XED/traditional_algorithm/robe.m]

clear;
img = imread('5.jpg'); % 读取图像
img_gray = rgb2gray(img); % 转换成灰度图
[m,n] = size(img_gray); % 得到图像的大小
new_img_gray = img_gray; % 新建一个一样大的图像
pxValue = 0; % roberts计算所得到的像素值
 
% 对边界象素操作
for threshold_value=5:5:90
    for i=1:m-1
        for j=1:n-1
            pxValue = abs(img_gray(i,j)-img_gray(i+1,j+1))+...
            abs(img_gray(i+1,j)-img_gray(i,j+1));
            if(pxValue > threshold_value)
                new_img_gray(i,j) = 255;
            else
                new_img_gray(i,j) = 0;
            end
        end
    end
    subplot(3,6,threshold_value/5);
    imshow(new_img_gray);
    %title(['thresholdvalue=',num2str(threshold_value)])
end
 
