# Supplementary material for: Generate vector graphics of fine-grained pattern based on the Xception edge detection
Source: PLoS One. 2025 Jun 11;20(6):e0318930. doi: 10.1371/journal.pone.0318930 (PMC12157116; doi:10.1371/journal.pone.0318930)
Supplement: S1 File — (ZIP) [file pone.0318930.s001.zip › XED/traditional_algorithm/sob.m]

img = imread('D:\学习使我快乐\科研学习资料\蜀锦蜀绣\代码\传统边缘提取\算法代码\22.jpg');  %读取关键帧
imag = rgb2gray(img);        %转化为灰度图
subplot(221);imshow(img);title('原图'); 
[high,width] = size(imag);   % 获得图像的高度和宽度
F2 = double(imag);        
U = double(imag);       
uSobel = imag;
for i = 2:high - 1   %sobel边缘检测
    for j = 2:width - 1
        Gx = (U(i+1,j-1) + 2*U(i+1,j) + F2(i+1,j+1)) - (U(i-1,j-1) + 2*U(i-1,j) + F2(i-1,j+1));
        Gy = (U(i-1,j+1) + 2*U(i,j+1) + F2(i+1,j+1)) - (U(i-1,j-1) + 2*U(i,j-1) + F2(i+1,j-1));
        uSobel(i,j) = sqrt(Gx^2 + Gy^2); 
    end
end 
subplot(222);imshow(im2uint8(uSobel));title('边缘检测后');  %画出边缘检测后的图像
% Matlab自带函数边缘检测
% K为获取得到的关键帧的灰度图
BW3 = edge(imag,'sobel', 0.09);
subplot(223);imshow(BW3,[]);title('Matlab自带函数边缘检测');
I_gray = im2uint8(uSobel);
I_reverse = 255 - I_gray;
subplot(224);imshow(I_reverse);
