# Supplementary material for: Generate vector graphics of fine-grained pattern based on the Xception edge detection
Source: PLoS One. 2025 Jun 11;20(6):e0318930. doi: 10.1371/journal.pone.0318930 (PMC12157116; doi:10.1371/journal.pone.0318930)
Supplement: S1 File — (ZIP) [file pone.0318930.s001.zip › XED/traditional_algorithm/sob2.m]

%%%%%%%%%%%%%%%%%%%%%%%%%%%%%%%%%%%%%%%%%%%%%%%%%%%%%%%%%%%%%%%%%
%Sobel图像边缘检测
%%%%%%%%%%%%%%%%%%%%%%%%%%%%%%%%%%%%%%%%%%%%%%%%%%%%%%%%%%%%%%%%%
clc;
image = imread("22.jpg");
image_matrix=image(:,:,1);
image_matrix=double(image_matrix);
[height,width,channels]=size(image);

xConv = [-1,-2,-1;0,0,0;1,2,1];
yConv = [1,0,-1;2,0,-2;1,0,-1];

%调用滤波卷积函数
maskHeight = 3;
maskWidth = 3;

con_matrix_one = Conv(image_matrix,width,height,maskWidth,maskHeight,xConv);
con_matrix_two = Conv(image_matrix,width,height,maskWidth,maskHeight,yConv);

 
%求两幅图像的最大值
 for i=1:height
      for j=1:width
          if(con_matrix_two(i,j)>con_matrix_one(i,j))
              con_matrix_one(i,j)=con_matrix_two(i,j);
          end
      end
 end

%显示图
image_out = uint8(con_matrix_one);
subplot(131);imshow(image);
subplot(132);imshow(image_out);
I_gray = image_out;
I_reverse = 255 - I_gray;
subplot(133);imshow(I_reverse);
